# Supplementary material for: Immunotherapy for Parkinson’s Disease and Alzheimer’s Disease: A Promising Disease-Modifying Therapy
Source: Cells. 2024 Sep 12;13(18):1527. doi: 10.3390/cells13181527 (PMC11429902; doi:10.3390/cells13181527)
Supplement: Supplementary file 1 [file cells-13-01527-s001.zip]

Archive with 1 entries (1 files):
- cells-3143741-supplementary.pdf
